# Supplementary material for: Photosynthetic Photon Flux Density Effects on Portulaca olearacea in Controlled-Environment Agriculture
Source: Plants (Basel). 2023 Oct 20;12(20):3622. doi: 10.3390/plants12203622 (PMC10609831; doi:10.3390/plants12203622)
Supplement: Supplementary file 1 [file plants-12-03622-s001.zip]

Archive with 1 entries (1 files):
- plants-2646426-supplementary.pdf
